# Supplementary material for: Looking for a Better Characterization of Triple-Negative Breast Cancer by Means of Circulating Tumor Cells
Source: J Clin Med. 2020 Jan 27;9(2):353. doi: 10.3390/jcm9020353 (PMC7074553; doi:10.3390/jcm9020353)
Supplement: Supplementary file 1 [file jcm-09-00353-s001.zip]

Archive with 12 entries (11 files):
- supp/
- supp/Figure S1.pdf
- supp/Figure S2.pdf
- supp/Figure S3..pdf
- supp/Figure S4.pdf
- supp/Figure S5..pdf
- supp/Figure S6.pdf
- supp/Table S1.docx
- supp/Table S2..docx
- supp/Table S3.docx
- supp/Table S4.docx
- supp/Table S5.docx
